# Supplementary material for: Current Technologies for Managing Type 1 Diabetes Mellitus and Their Impact on Quality of Life—A Narrative Review
Source: Life (Basel). 2023 Jul 30;13(8):1663. doi: 10.3390/life13081663 (PMC10456000; doi:10.3390/life13081663)
Supplement: Supplementary file 1 [file life-13-01663-s001.zip]

Archive with 1 entries (1 files):
- life-2375819-supplementary.pdf
